# Supplementary material for: Solvent- and Catalyst-Free Environmentally Benign High Hydrostatic Pressure-Assisted Synthesis of Bioactive Hydrazones and the Evaluation of Their Stability Under Various Storage Conditions
Source: Molecules. 2024 Nov 8;29(22):5287. doi: 10.3390/molecules29225287 (PMC11596250; doi:10.3390/molecules29225287)
Supplement: Supplementary file 1 [file molecules-29-05287-s001.zip]

Archive with 1 entries (1 files):
- molecules-3174688-supplementary.pdf
